# Supplementary material for: Factors Associated With Racial and Ethnic Disparities in Locally Advanced Rectal Cancer Outcomes
Source: JAMA Netw Open. 2024 Feb 29;7(2):e240044. doi: 10.1001/jamanetworkopen.2024.0044 (PMC10905315; doi:10.1001/jamanetworkopen.2024.0044)
Supplement: Supplement 2. — eTable 1. Sensitivity Analysis of pCR eTable 2. Sensitivity Analysis of Downstaging eTable 3. Sensitivity Analysis of pN0 Status [file jamanetwopen-e240044-s002.xlsx]

## Sheet: pCR
Analysis Of GEE Parameter Estimates
Empirical Standard Error Estimates
Parameter		Estimate	Standard	95% Confidence Limits		Z	Pr > |Z|
			Error					OR	95% CI
Intercept		-2.0581	0.3156	-2.6767	-1.4396	-6.52	<.0001
age10		0.0512	0.0205	0.0109	0.0915	2.49	0.0127	1.05253	1.01096	1.09582
volQuart	0	-0.2974	0.0993	-0.492	-0.1028	-3	0.0027	0.742747	0.611402	0.902307
volQuart	1	-0.1664	0.0668	-0.2973	-0.0355	-2.49	0.0128	0.846707	0.742821	0.965123
volQuart	2	-0.1159	0.0494	-0.2127	-0.0191	-2.35	0.0189	0.890564	0.808399	0.981081
volQuart	3	0	0	0	0	.	.	1	1	1
SEX	Female	0.074	0.0331	0.0091	0.1389	2.24	0.0253	1.07681	1.00914	1.14901
SEX	Male	0	0	0	0	.	.	1	1	1
racegroup	AA NH	-0.1861	0.0704	-0.3241	-0.048	-2.64	0.0082	0.830191	0.723178	0.953134
racegroup	Hispanic	0.0764	0.0771	-0.0747	0.2276	0.99	0.3214	1.07939	0.928022	1.25558
racegroup	White NH	0	0	0	0	.	.	1	1	1
insurance	Medicaid	-0.1283	0.0677	-0.2609	0.0044	-1.89	0.0581	0.879589	0.770358	1.00441
insurance	Medicare	-0.0617	0.0501	-0.1599	0.0366	-1.23	0.2186	0.940165	0.852229	1.03728
insurance	Not Insured	-0.3695	0.0976	-0.5607	-0.1783	-3.79	0.0002	0.69108	0.570809	0.836691
insurance	Other Government	-0.0221	0.1441	-0.3044	0.2603	-0.15	0.8783	0.978142	0.737566	1.29732
insurance	Status Unknown	-0.1099	0.1585	-0.4206	0.2007	-0.69	0.488	0.895924	0.656653	1.22226
insurance	Private/Managed	0	0	0	0	.	.	1	1	1
LowIncome	Low Income	-0.0646	0.0453	-0.1534	0.0243	-1.42	0.1543	0.937442	0.857787	1.0246
LowIncome	High Income	0	0	0	0	.	.	1	1	1
LowEdu	Low Education	-0.0269	0.0422	-0.1095	0.0558	-0.64	0.5237	0.973459	0.896282	1.05739
LowEdu	High Education	0	0	0	0	.	.	1	1	1
urban	2. sm metropolitan	-0.0085	0.0457	-0.0981	0.0811	-0.19	0.8527	0.991536	0.906558	1.08448
urban	3.Suburban	-0.0991	0.0656	-0.2277	0.0295	-1.51	0.1309	0.905652	0.796363	1.02994
urban	4. Rural	-0.2521	0.0866	-0.4219	-0.0824	-2.91	0.0036	0.777167	0.6558	0.920904
urban	9. unknown	0.0335	0.1614	-0.2829	0.3499	0.21	0.8356	1.03407	0.753595	1.41893
urban	1. Large metropolitan	0	0	0	0	.	.	1	1	1
comorbidities	1	-0.0643	0.0438	-0.1501	0.0216	-1.47	0.1423	0.937724	0.860622	1.02183
comorbidities	0	0	0	0	0	.	.	1	1	1
tumorgrade	Moderately differentiated	-0.0905	0.0648	-0.2174	0.0365	-1.4	0.1625	0.913474	0.804608	1.03717
tumorgrade	Poorly differentiated/Undifferentiated	-0.4629	0.0952	-0.6495	-0.2764	-4.86	<.0001	0.629456	0.522307	0.758509
tumorgrade	Unknown	0.7007	0.0741	0.5554	0.8459	9.45	<.0001	2.01516	1.74264	2.33007
tumorgrade	Well differentiated	0	0	0	0	.	.	1	1	1
LAR	LAR	0.1403	0.039	0.0639	0.2167	3.6	0.0003	1.15062	1.06599	1.24197
LAR	abdominalperineal	0	0	0	0	.	.	1	1	1
doseGrp	45-50.4	0.1841	0.2082	-0.224	0.5922	0.88	0.3766	1.20214	0.799315	1.80796
doseGrp	50.4+	0.3389	0.2043	-0.0616	0.7394	1.66	0.0972	1.4034	0.940259	2.09468
doseGrp	<45	0	0	0	0	.	.	1	1	1
NeoAdjCT	Neoadjuvant Chemo	0.277	0.1059	0.0694	0.4847	2.62	0.0089	1.31917	1.07186	1.62369
NeoAdjCT	No Neoadjuvant Chemo	0	0	0	0	.	.	1	1	1
clin_t	2	-0.0289	0.1738	-0.3696	0.3117	-0.17	0.8677	0.971514	0.691011	1.36574
clin_t	3	-0.5456	0.1645	-0.868	-0.2232	-3.32	0.0009	0.579494	0.41979	0.799955
clin_t	4	-1.1823	0.1806	-1.5362	-0.8284	-6.55	<.0001	0.306573	0.215197	0.436748
clin_t	1	0	0	0	0	.	.	1	1	1
clin_n	1	-0.1951	0.0386	-0.2707	-0.1194	-5.05	<.0001	0.822752	0.762845	0.887453
clin_n	2	-0.3539	0.0634	-0.4782	-0.2296	-5.58	<.0001	0.701945	0.619898	0.794851
clin_n	0	0	0	0	0	.	.	1	1	1
TimeEndRadSurg		0.0028	0.0005	0.0018	0.0038	5.32	<.0001	1.0028	1.0018	1.00381

## Sheet: downstaging
Analysis Of GEE Parameter Estimates
Empirical Standard Error Estimates
Parameter		Estimate	Standard	95% Confidence Limits		Z	Pr > |Z|
			Error					OR	95% CI
Intercept		-0.8577	0.2558	-1.359	-0.3564	-3.35	0.0008
age10		0.0199	0.0139	-0.0073	0.0472	1.43	0.1522	1.0201	0.992727	1.04833
volQuart	0	-0.2406	0.0725	-0.3827	-0.0984	-3.32	0.0009	0.786156	0.682017	0.906286
volQuart	1	-0.2372	0.0448	-0.325	-0.1494	-5.3	<.0001	0.788834	0.722527	0.861225
volQuart	2	-0.0937	0.0365	-0.1652	-0.0222	-2.57	0.0102	0.910556	0.847724	0.978045
volQuart	3	0	0	0	0	.	.	1	1	1
SEX	Female	0.0203	0.0243	-0.0273	0.0679	0.84	0.4025	1.02051	0.973069	1.07026
SEX	Male	0	0	0	0	.	.	1	1	1
racegroup	AA NH	-0.1212	0.0518	-0.2227	-0.0197	-2.34	0.0193	0.885857	0.800355	0.980493
racegroup	Hispanic	0.0135	0.0556	-0.0955	0.1225	0.24	0.8078	1.01359	0.908918	1.13032
racegroup	White NH	0	0	0	0	.	.	1	1	1
insurance	Medicaid	-0.2635	0.0459	-0.3534	-0.1736	-5.75	<.0001	0.768358	0.702296	0.840633
insurance	Medicare	-0.0822	0.0344	-0.1496	-0.0147	-2.39	0.017	0.921088	0.861052	0.985408
insurance	Not Insured	-0.3594	0.0644	-0.4856	-0.2333	-5.58	<.0001	0.698095	0.615328	0.791916
insurance	Other Government	0.0447	0.1076	-0.1661	0.2555	0.42	0.6778	1.04571	0.846962	1.29111
insurance	Status Unknown	-0.2307	0.1071	-0.4406	-0.0209	-2.15	0.0312	0.793978	0.64365	0.979317
insurance	Private/Managed	0	0	0	0	.	.	1	1	1
LowIncome	Low Income	0.0107	0.0348	-0.0576	0.079	0.31	0.7582	1.01076	0.944027	1.0822
LowIncome	High Income	0	0	0	0	.	.	1	1	1
LowEdu	Low Education	-0.0962	0.0318	-0.1585	-0.034	-3.03	0.0025	0.908282	0.853423	0.966572
LowEdu	High Education	0	0	0	0	.	.	1	1	1
urban	2. sm metropolitan	-0.0592	0.0333	-0.1244	0.006	-1.78	0.0751	0.942518	0.883027	1.00602
urban	3.Suburban	-0.0902	0.0466	-0.1816	0.0012	-1.93	0.053	0.913748	0.833935	1.0012
urban	4. Rural	-0.0821	0.0511	-0.1822	0.018	-1.61	0.1078	0.92118	0.833435	1.01816
urban	9. unknown	0.0728	0.0888	-0.1013	0.2469	0.82	0.4125	1.07552	0.903662	1.28005
urban	1. Large metropolitan	0	0	0	0	.	.	1	1	1
comorbidities	1	0.0283	0.0329	-0.0362	0.0928	0.86	0.3894	1.0287	0.964447	1.09724
comorbidities	0	0	0	0	0	.	.	1	1	1
tumorgrade	Moderately differentiated	-0.1271	0.0473	-0.2199	-0.0344	-2.69	0.0072	0.880646	0.802599	0.966185
tumorgrade	Poorly differentiated/Undifferentiated	-0.5937	0.0647	-0.7205	-0.467	-9.18	<.0001	0.55228	0.486509	0.62688
tumorgrade	Unknown	0.2439	0.0548	0.1364	0.3514	4.45	<.0001	1.27622	1.14614	1.42106
tumorgrade	Well differentiated	0	0	0	0	.	.	1	1	1
LAR	LAR	-0.0005	0.027	-0.0534	0.0524	-0.02	0.9853	0.9995	0.948001	1.0538
LAR	abdominalperineal	0	0	0	0	.	.	1	1	1
doseGrp	45-50.4	-0.0109	0.1439	-0.2931	0.2712	-0.08	0.9394	0.989159	0.745948	1.31154
doseGrp	50.4+	0.1693	0.1437	-0.1123	0.451	1.18	0.2387	1.18448	0.893776	1.56988
doseGrp	<45	0	0	0	0	.	.	1	1	1
NeoAdjCT	Neoadjuvant Chemo	0.1235	0.0706	-0.0148	0.2619	1.75	0.08	1.13145	0.985309	1.2994
NeoAdjCT	No Neoadjuvant Chemo	0	0	0	0	.	.	1	1	1
clin_t	2	0.38	0.1704	0.046	0.714	2.23	0.0258	1.46228	1.04707	2.04214
clin_t	3	0.95	0.1604	0.6356	1.2643	5.92	<.0001	2.58571	1.88815	3.54061
clin_t	4	2.2201	0.1704	1.886	2.5541	13.03	<.0001	9.20825	6.59294	12.8597
clin_t	1	0	0	0	0	.	.	1	1	1
clin_n	1	-0.2205	0.0288	-0.277	-0.1639	-7.64	<.0001	0.802118	0.758054	0.848827
clin_n	2	-0.4191	0.0438	-0.5049	-0.3332	-9.57	<.0001	0.657638	0.603566	0.716627
clin_n	0	0	0	0	0	.	.	1	1	1
TimeEndRadSurg		0.0007	0.0004	-0.0001	0.0015	1.73	0.083	1.0007	0.9999	1.0015

## Sheet: pathological N0
Parameter		Estimate	Standard	95% Confidence Limits		Z	Pr > |Z|
			Error					OR	95% CI
Intercept		0.0063	0.2592	-0.5017	0.5143	0.02	0.9806
age10		0.1231	0.0156	0.0924	0.1538	7.87	<.0001	1.131	1.0968	1.16626
volQuart	0	-0.2644	0.0716	-0.4048	-0.1241	-3.69	0.0002	0.767666	0.66711	0.883292
volQuart	1	-0.1348	0.0494	-0.2315	-0.038	-2.73	0.0063	0.873891	0.793343	0.962713
volQuart	2	-0.0655	0.0361	-0.1363	0.0053	-1.81	0.0697	0.936599	0.872581	1.00531
volQuart	3	0	0	0	0	.	.	1	1	1
SEX	Female	-0.0287	0.0261	-0.0799	0.0225	-1.1	0.2723	0.971708	0.923209	1.02276
SEX	Male	0	0	0	0	.	.	1	1	1
racegroup	AA NH	-0.0819	0.0502	-0.1803	0.0165	-1.63	0.1027	0.921364	0.83502	1.01664
racegroup	Hispanic	-0.035	0.0532	-0.1394	0.0693	-0.66	0.5102	0.965605	0.86988	1.07176
racegroup	White NH	0	0	0	0	.	.	1	1	1
insurance	Medicaid	0.0058	0.0502	-0.0925	0.1042	0.12	0.9075	1.00582	0.911649	1.10982
insurance	Medicare	-0.0437	0.0376	-0.1173	0.03	-1.16	0.2455	0.957241	0.889318	1.03045
insurance	Not Insured	-0.0614	0.0694	-0.1974	0.0746	-0.89	0.3761	0.940447	0.820862	1.07745
insurance	Other Government	0.1113	0.1175	-0.1189	0.3415	0.95	0.3434	1.11773	0.887897	1.40706
insurance	Status Unknown	-0.0958	0.122	-0.3349	0.1433	-0.79	0.4321	0.908646	0.71541	1.15408
insurance	Private/Managed	0	0	0	0	.	.	1	1	1
LowIncome	Low Income	0.0249	0.0354	-0.0444	0.0943	0.7	0.4811	1.02521	0.956571	1.09889
LowIncome	High Income	0	0	0	0	.	.	1	1	1
LowEdu	Low Education	-0.0162	0.0349	-0.0846	0.0522	-0.46	0.6423	0.983931	0.91888	1.05359
LowEdu	High Education	0	0	0	0	.	.	1	1	1
urban	2. sm metropolitan	-0.0285	0.0342	-0.0955	0.0386	-0.83	0.405	0.971902	0.908918	1.03935
urban	3.Suburban	-0.0451	0.0467	-0.1366	0.0464	-0.97	0.3341	0.955902	0.872319	1.04749
urban	4. Rural	-0.0515	0.0602	-0.1696	0.0665	-0.86	0.3923	0.949804	0.844002	1.06876
urban	9. unknown	-0.0112	0.0833	-0.1746	0.1521	-0.13	0.8929	0.988862	0.839793	1.16428
urban	1. Large metropolitan	0	0	0	0	.	.	1	1	1
comorbidities	1	0.0606	0.0337	-0.0055	0.1267	1.8	0.0726	1.06247	0.994515	1.13508
comorbidities	0	0	0	0	0	.	.	1	1	1
tumorgrade	Moderately differentiated	-0.1434	0.0535	-0.2483	-0.0384	-2.68	0.0074	0.866407	0.780126	0.962328
tumorgrade	Poorly differentiated/Undifferentiated	-0.8013	0.0647	-0.9282	-0.6744	-12.38	<.0001	0.448745	0.395265	0.509462
tumorgrade	Unknown	0.0893	0.0643	-0.0368	0.2154	1.39	0.165	1.09341	0.963869	1.24036
tumorgrade	Well differentiated	0	0	0	0	.	.	1	1	1
LAR	LAR	0.0564	0.0323	-0.007	0.1198	1.74	0.0812	1.05802	0.993024	1.12727
LAR	abdominalperineal	0	0	0	0	.	.	1	1	1
doseGrp	45-50.4	-0.0764	0.1628	-0.3954	0.2426	-0.47	0.6388	0.926446	0.673411	1.27456
doseGrp	50.4+	0.0366	0.1629	-0.2827	0.356	0.22	0.8222	1.03728	0.753746	1.42761
doseGrp	<45	0	0	0	0	.	.	1	1	1
NeoAdjCT	Neoadjuvant Chemo	0.1146	0.0811	-0.0443	0.2735	1.41	0.1576	1.12142	0.956667	1.31456
NeoAdjCT	No Neoadjuvant Chemo	0	0	0	0	.	.	1	1	1
clin_t	2	0.5729	0.1382	0.3021	0.8437	4.15	<.0001	1.7734	1.3527	2.32495
clin_t	3	0.4231	0.1308	0.1667	0.6795	3.23	0.0012	1.52669	1.1814	1.97289
clin_t	4	0.4833	0.1422	0.2047	0.762	3.4	0.0007	1.62142	1.22716	2.14256
clin_t	1	0	0	0	0	.	.	1	1	1
clin_n	1	-0.7239	0.0309	-0.7845	-0.6634	-23.43	<.0001	0.484858	0.456348	0.515097
clin_n	2	-1.0038	0.043	-1.0881	-0.9194	-23.33	<.0001	0.366484	0.336856	0.398758
clin_n	0	0	0	0	0	.	.	1	1	1
TimeEndRadSurg		0.0034	0.0005	0.0024	0.0044	6.41	<.0001	1.00341	1.0024	1.00441
